# Supplementary material for: Microstructure and Fracture Mechanism Investigation of Porous Silicon Nitride–Zirconia–Graphene Composite Using Multi-Scale and In-Situ Microscopy
Source: Nanomaterials (Basel). 2021 Jan 22;11(2):285. doi: 10.3390/nano11020285 (PMC7911286; doi:10.3390/nano11020285)
Supplement: Supplementary file 1 [file nanomaterials-11-00285-s001.zip]

Archive with 6 entries (5 files):
- Supplementary files_after proofreading/
- Supplementary files_after proofreading/Supplementary material_after proofreading.docx
- Supplementary files_after proofreading/Video S1_Tomography.avi
- Supplementary files_after proofreading/Video S2_In-situ_ 5 %.avi
- Supplementary files_after proofreading/Video S3_In-situ_30 %.avi
- Supplementary files_after proofreading/~$pplementary material_revised.docx
